# Supplementary material for: Breeding for resilience to increasing temperatures: A field trial assessing genetic variation in soft red winter wheat
Source: Ecol Evol. 2018 Nov 8;8(23):12090–100. doi: 10.1002/ece3.4668 (PMC6303748; doi:10.1002/ece3.4668)
Supplement: Supplementary file 1 [file ECE3-8-12090-s001.xlsx]

## Sheet: Genotype X TRTMT
Entry	Treatment	Yield	Std Error		Anthesis Date (Julian)	Std Error		Heading Date (Julian)	Std Error		Height (cm)	Std Error		CCI (anthesis)	Std Error		Spikes/m2	Std Error		BIOMASS kg/ha	Std Error		VEG N Anthesis (kg/ha)	Std Error		VEGN Maturity (kg/ha)	Std Error		GRAIN PROT (%)	Std Error		GRAIN N (kg/ha)	Std Error		TOTAL PLANT N (kg/ha)	Std Error		NUTE (kg/kg)	Std Error		NUPE (kg/ha)	Std Error		NUE (kg/kg)	Std Error		HI (%)	Std Error
1	Control	6080.7	444.749		136.995	0.621569		134.36	0.562328		91.2707	1.88143		41.7488	1.07061		346.531	44.5555		9335.45	554.509		83.3366	13.0758		31.8967	5.66281		10.51	0.918075		114.226	10.0336		139.152	14.5879		46.1568	4.06917		0.963417	0.113785		41.9314	3.24188		40.1885	2.26122
1	Warmed	5307.96	444.749		134.501	0.621569		132.723	0.562328		94.2975	1.88143		43.31	1.07061		298.043	44.5555		8479.59	554.509		74.0626	13.0758		36.5735	5.66281		11.1496	0.918075		103.167	10.0336		134.422	14.5879		41.2702	4.06917		0.89999	0.113785		35.612	3.24188		37.841	2.26122
2	Control	6272.15	444.749		132.828	0.621569		130.694	0.562328		78.1473	1.88143		45.7987	1.07061		407.526	44.5555		9152.16	554.509		59.5225	13.0758		42.1559	5.66281		11.4017	0.918075		124.011	10.0336		158.654	14.5879		39.6307	4.06917		1.04751	0.113785		41.6603	3.24188		40.9661	2.26122
2	Warmed	4616.91	444.749		127.168	0.621569		124.723	0.562328		84.9842	1.88143		42.5433	1.07061		378.438	44.5555		8545.68	554.509		58.8118	13.0758		39.3922	5.66281		10.9096	0.918075		89.323	10.0336		124.62	14.5879		39.3555	4.06917		0.854113	0.113785		31.1184	3.24188		34.483	2.26122
3	Control	5413.02	444.749		131.661	0.621569		128.86	0.562328		77.724	1.88143		44.7488	1.07061		491.285	44.5555		9221.2	554.509		54.6577	13.0758		45.5654	5.66281		11.475	0.918075		106.776	10.0336		146.265	14.5879		36.5679	4.06917		0.966675	0.113785		35.5581	3.24188		36.9214	2.26122
3	Warmed	4194.4	444.749		126.834	0.621569		124.223	0.562328		76.5175	1.88143		43.1544	1.07061		443.934	44.5555		8793.87	554.509		58.6934	13.0758		38.7095	5.66281		8.92292	0.918075		70.7181	10.0336		106.203	14.5879		29.7981	4.06917		0.669221	0.113785		28.207	3.24188		32.3113	2.26122
4	Control	6918.58	444.749		132.661	0.621569		130.527	0.562328		81.534	1.88143		44.6487	1.07061		421.767	44.5555		8613.17	554.509		55.4179	13.0758		50.0601	5.66281		10.685	0.918075		129.206	10.0336		171.779	14.5879		41.1646	4.06917		1.16758	0.113785		46.5394	3.24188		45.8902	2.26122
4	Warmed	6622.84	444.749		128.168	0.621569		124.556	0.562328		91.7575	1.88143		44.0711	1.07061		406.174	44.5555		9036.1	554.509		56.2621	13.0758		47.0632	5.66281		10.9129	0.918075		126.036	10.0336		167.089	14.5879		42.3623	4.06917		1.16259	0.113785		45.5783	3.24188		43.5475	2.26122
5	Control	6218.07	444.749		132.995	0.621569		130.36	0.562328		84.9207	1.88143		46.2987	1.07061		492.996	44.5555		8785.41	554.509		67.0821	13.0758		35.5101	5.66281		10.4733	0.918075		114.516	10.0336		143.305	14.5879		44.8051	4.06917		0.97511	0.113785		42.2874	3.24188		41.9852	2.26122
5	Warmed	7118.82	444.749		128.501	0.621569		125.723	0.562328		88.3708	1.88143		44.7878	1.07061		576.637	44.5555		9567.75	554.509		63.6396	13.0758		51.3752	5.66281		10.6346	0.918075		131.243	10.0336		175.698	14.5879		42.2629	4.06917		1.19796	0.113785		47.8604	3.24188		42.5367	2.26122
6	Control	6684.76	444.749		134.161	0.621569		131.86	0.562328		82.3807	1.88143		45.4321	1.07061		380.491	44.5555		8079.82	554.509		44.8499	13.0758		17.2471	5.66281		10.4883	0.918075		122.475	10.0336		84.9674	14.5879		26.0971	4.06917		0.518101	0.113785		44.8095	3.24188		37.2963	2.26122
6	Warmed	5941.04	444.749		129.501	0.621569		126.39	0.562328		88.3708	1.88143		44.56	1.07061		471.019	44.5555		8750.35	554.509		66.6818	13.0758		34.6846	5.66281		11.0663	0.918075		115.129	10.0336		130.181	14.5879		37.07	4.06917		0.822739	0.113785		40.2789	3.24188		41.1942	2.26122
7	Control	6133.26	444.749		134.161	0.621569		131.36	0.562328		88.3073	1.88143		42.9821	1.07061		472.937	44.5555		8964.64	554.509		54.8557	13.0758		43.3972	5.66281		10.7533	0.918075		113.975	10.0336		150.612	14.5879		41.3005	4.06917		1.0185	0.113785		40.9165	3.24188		40.8003	2.26122
7	Warmed	5839.74	444.749		129.001	0.621569		125.556	0.562328		86.2542	1.88143		42.7489	1.07061		454.071	44.5555		8728.78	554.509		54.8152	13.0758		39.8857	5.66281		11.9696	0.918075		119.032	10.0336		152.12	14.5879		40.278	4.06917		0.993581	0.113785		38.1478	3.24188		40.643	2.26122
8	Control	5792.63	444.749		135.661	0.621569		132.527	0.562328		82.804	1.88143		45.2321	1.07061		422.227	44.5555		8825.16	554.509		51.9582	13.0758		41.4887	5.66281		8.11667	0.918075		91.9228	10.0336		121.26	14.5879		38.2368	4.06917		0.747867	0.113785		38.7946	3.24188		39.8682	2.26122
8	Warmed	6450.05	444.749		130.168	0.621569		126.39	0.562328		90.4875	1.88143		44.8767	1.07061		390.14	44.5555		8883.13	554.509		59.1542	13.0758		44.2965	5.66281		10.2596	0.918075		116.251	10.0336		154.408	14.5879		44.6797	4.06917		1.02697	0.113785		42.9072	3.24188		42.0301	2.26122
9	Control	7280.18	444.749		132.161	0.621569		130.027	0.562328		85.7673	1.88143		47.3321	1.07061		404.831	44.5555		9859.86	554.509		57.1206	13.0758		38.7161	5.66281		7.45333	0.918075		86.8217	10.0336		84.0991	14.5879		25.8081	4.06917		0.499115	0.113785		48.1049	3.24188		41.7566	2.26122
9	Warmed	6420.95	444.749		127.834	0.621569		125.223	0.562328		84.1375	1.88143		48.6156	1.07061		368.496	44.5555		8710.21	554.509		64.1648	13.0758		44.1726	5.66281		10.8963	0.918075		122.543	10.0336		160.935	14.5879		42.7974	4.06917		1.12144	0.113785		44.3292	3.24188		43.5767	2.26122
10	Control	6174.99	444.749		132.328	0.621569		130.027	0.562328		81.534	1.88143		47.3488	1.07061		491.88	44.5555		8177.08	554.509		57.1968	13.0758		35.6561	5.66281		7.86667	0.918075		80.8068	10.0336		102.939	14.5879		26.8012	4.06917		0.700255	0.113785		41.4678	3.24188		43.5501	2.26122
10	Warmed	6345.45	444.749		127.834	0.621569		124.39	0.562328		86.2542	1.88143		44.7878	1.07061		506.496	44.5555		9065.99	554.509		66.0168	13.0758		34.8594	5.66281		10.8146	0.918075		119.711	10.0336		148.127	14.5879		46.0245	4.06917		1.01659	0.113785		43.4262	3.24188		41.6606	2.26122
11	Control	6573.66	444.749		133.495	0.621569		130.694	0.562328		93.3873	1.88143		42.5487	1.07061		491.243	44.5555		9605.54	554.509		-3.89007	13.0758		54.0768	5.66281		10.6533	0.918075		120.151	10.0336		167.584	14.5879		39.7489	4.06917		1.14099	0.113785		43.8453	3.24188		40.6493	2.26122
11	Warmed	6677.79	444.749		128.001	0.621569		124.723	0.562328		98.5308	1.88143		44.4156	1.07061		551.58	44.5555		8743.86	554.509		-4.33935	13.0758		40.8422	5.66281		11.3163	0.918075		127.98	10.0336		160.548	14.5879		37.1693	4.06917		1.04387	0.113785		43.1599	3.24188		36.9682	2.26122
12	Control	6242.16	444.749		132.661	0.621569		130.194	0.562328		78.5707	1.88143		44.2654	1.07061		429.261	44.5555		9346.73	554.509		-3.89007	13.0758		45.0718	5.66281		10.3867	0.918075		115.037	10.0336		154.305	14.5879		41.373	4.06917		1.03044	0.113785		42.4371	3.24188		40.3124	2.26122
12	Warmed	4489.57	444.749		128.334	0.621569		125.723	0.562328		83.7142	1.88143		42.4489	1.07061		288.309	44.5555		7013.04	554.509		-4.33935	13.0758		30.635	5.66281		8.25625	0.918075		72.8495	10.0336		99.2875	14.5879		35.2441	4.06917		0.589144	0.113785		29.0448	3.24188		37.9251	2.26122
13	Control	7183.48	444.749		133.161	0.621569		131.027	0.562328		81.534	1.88143		47.7154	1.07061		495.523	44.5555		10151	554.509		88.0179	13.0758		41.8569	5.66281		10.77	0.918075		133.644	10.0336		167.015	14.5879		44.474	4.06917		1.15176	0.113785		48.4943	3.24188		41.5408	2.26122
13	Warmed	7115.9	444.749		129.501	0.621569		126.39	0.562328		90.9108	1.88143		47.1989	1.07061		545.699	44.5555		10428.5	554.509		91.5862	13.0758		65.1629	5.66281		11.4563	0.918075		140.87	10.0336		199.558	14.5879		38.1269	4.06917		1.40109	0.113785		48.6906	3.24188		40.6143	2.26122
14	Control	7039.01	444.749		132.995	0.621569		130.86	0.562328		82.3807	1.88143		39.6987	1.07061		511.811	44.5555		10208.7	554.509		-3.89007	13.0758		49.2718	5.66281		10.16	0.918075		123.329	10.0336		164.943	14.5879		44.5334	4.06917		1.13759	0.113785		47.0758	3.24188		40.449	2.26122
14	Warmed	6161.57	444.749		131.834	0.621569		127.39	0.562328		93.8742	1.88143		43.1322	1.07061		477.256	44.5555		9045.46	554.509		-4.33935	13.0758		44.7704	5.66281		10.8196	0.918075		116.345	10.0336		155.628	14.5879		44.332	4.06917		1.07071	0.113785		42.171	3.24188		42.1686	2.26122
15	Control	6523.77	444.749		133.661	0.621569		131.527	0.562328		86.1907	1.88143		42.7987	1.07061		484.778	44.5555		8939.5	554.509		-3.89007	13.0758		19.0952	5.66281		8.205	0.918075		102.284	10.0336		76.5358	14.5879		26.9441	4.06917		0.4395	0.113785		44.0821	3.24188		42.9836	2.26122
15	Warmed	5804.57	444.749		128.168	0.621569		125.723	0.562328		94.2975	1.88143		43.3822	1.07061		430.672	44.5555		8992.83	554.509		-4.33935	13.0758		41.0395	5.66281		8.61292	0.918075		98.8137	10.0336		127.942	14.5879		37.7268	4.06917		0.82025	0.113785		39.3845	3.24188		39.4672	2.26122
16	Control	7117.18	444.749		132.495	0.621569		129.527	0.562328		82.804	1.88143		42.9821	1.07061		638.596	44.5555		9441.74	554.509		-3.89007	13.0758		39.6973	5.66281		10.8983	0.918075		133.943	10.0336		165.441	14.5879		43.966	4.06917		1.1099	0.113785		47.8405	3.24188		43.9315	2.26122
16	Warmed	7111.59	444.749		128.168	0.621569		125.39	0.562328		90.9108	1.88143		45.5378	1.07061		565.16	44.5555		9714.47	554.509		-4.33935	13.0758		51.0051	5.66281		11.5896	0.918075		142.189	10.0336		186.068	14.5879		40.3342	4.06917		1.28273	0.113785		48.4987	3.24188		43.0872	2.26122
17	Control	6026.08	444.749		135.495	0.621569		132.86	0.562328		95.504	1.88143		46.0321	1.07061		360.61	44.5555		10165.4	554.509		-3.89007	13.0758		45.9512	5.66281		10.91	0.918075		112.069	10.0336		151.123	14.5879		40.4673	4.06917		1.01806	0.113785		39.6384	3.24188		36.2208	2.26122
17	Warmed	7050.37	444.749		132.334	0.621569		128.556	0.562328		98.9542	1.88143		48.4433	1.07061		341.534	44.5555		10730.7	554.509		-4.33935	13.0758		47.9665	5.66281		12.1946	0.918075		141.769	10.0336		181.264	14.5879		39.4876	4.06917		1.2294	0.113785		46.55	3.24188		38.1472	2.26122
18	Control	5253.19	444.749		134.828	0.621569		132.36	0.562328		83.6507	1.88143		48.0988	1.07061		340.45	44.5555		8896.61	554.509		56.834	13.0758		46.8491	5.66281		11.3517	0.918075		103.65	10.0336		144.904	14.5879		36.6257	4.06917		0.97824	0.113785		35.0026	3.24188		36.8292	2.26122
18	Warmed	6109.91	444.749		129.834	0.621569		126.89	0.562328		93.4508	1.88143		46.3378	1.07061		394.681	44.5555		8704	554.509		59.0456	13.0758		37.9181	5.66281		8.79625	0.918075		104.465	10.0336		128.898	14.5879		41.6183	4.06917		0.83563	0.113785		40.4305	3.24188		40.5241	2.26122
19	Control	5737.91	444.749		132.828	0.621569		129.86	0.562328		84.9207	1.88143		41.7488	1.07061		378.127	44.5555		8343.34	554.509		-3.89007	13.0758		35.7066	5.66281		10.4767	0.918075		104.431	10.0336		133.273	14.5879		43.1527	4.06917		0.861068	0.113785		37.3422	3.24188		39.9107	2.26122
19	Warmed	5383.71	444.749		128.501	0.621569		124.39	0.562328		86.6775	1.88143		40.8544	1.07061		364.711	44.5555		7729.92	554.509		-4.33935	13.0758		38.5218	5.66281		10.8012	0.918075		101.726	10.0336		135.155	14.5879		42.2483	4.06917		0.882922	0.113785		35.5762	3.24188		41.6467	2.26122
20	Control	5979.07	444.749		134.995	0.621569		132.027	0.562328		91.2707	1.88143		43.0154	1.07061		346.361	44.5555		8596.4	554.509		-3.89007	13.0758		41.9595	5.66281		11.1833	0.918075		113.107	10.0336		148.275	14.5879		40.1848	4.06917		0.978735	0.113785		39.3533	3.24188		41.8943	2.26122
20	Warmed	7043.58	444.749		130.501	0.621569		126.39	0.562328		97.2608	1.88143		45.3211	1.07061		360.282	44.5555		9674.54	554.509		-4.33935	13.0758		18.6272	5.66281		10.5312	0.918075		128.249	10.0336		103.31	14.5879		33.4152	4.06917		0.690701	0.113785		47.3448	3.24188		42.0684	2.26122
21	Control	5307.46	444.749		132.661	0.621569		130.527	0.562328		78.1473	1.88143		47.0988	1.07061		383.651	44.5555		8005.86	554.509		53.3226	13.0758		47.9118	5.66281		11.1217	0.918075		99.8451	10.0336		142.492	14.5879		36.935	4.06917		0.948979	0.113785		34.8311	3.24188		39.1907	2.26122
21	Warmed	6800.84	444.749		129.501	0.621569		125.723	0.562328		86.2542	1.88143		43.7322	1.07061		453.268	44.5555		9668.82	554.509		81.0475	13.0758		49.3062	5.66281		11.3613	0.918075		131.8	10.0336		174.361	14.5879		41.0347	4.06917		1.19731	0.113785		45.9561	3.24188		41.3234	2.26122
22	Control	5428.56	444.749		134.495	0.621569		131.86	0.562328		78.1473	1.88143		41.1321	1.07061		381.506	44.5555		8258.3	554.509		-3.89007	13.0758		39.7587	5.66281		10.4883	0.918075		99.1652	10.0336		132.7	14.5879		42.3566	4.06917		0.885549	0.113785		35.6594	3.24188		39.3693	2.26122
22	Warmed	5942.77	444.749		129.501	0.621569		125.89	0.562328		88.7942	1.88143		43.4933	1.07061		455.981	44.5555		9292.95	554.509		-4.33935	13.0758		41.7762	5.66281		11.4096	0.918075		116.73	10.0336		151.82	14.5879		41.3781	4.06917		1.04078	0.113785		39.7285	3.24188		38.7525	2.26122
23	Control	5878.19	444.749		131.995	0.621569		128.36	0.562328		88.3073	1.88143		44.6821	1.07061		374.061	44.5555		8173.17	554.509		-3.89007	13.0758		42.883	5.66281		10.3583	0.918075		107.338	10.0336		143.617	14.5879		44.0123	4.06917		0.955756	0.113785		38.7677	3.24188		42.0645	2.26122
23	Warmed	4543.42	444.749		127.668	0.621569		124.056	0.562328		84.1375	1.88143		45.6378	1.07061		406.899	44.5555		8185.12	554.509		-4.33935	13.0758		39.6351	5.66281		11.0879	0.918075		91.0455	10.0336		125.737	14.5879		35.8023	4.06917		0.814294	0.113785		29.2093	3.24188		33.4672	2.26122
24	Control	6313.99	444.749		134.328	0.621569		131.694	0.562328		80.264	1.88143		46.6987	1.07061		467.911	44.5555		9022.89	554.509		-3.89007	13.0758		45.7354	5.66281		10.42	0.918075		115.497	10.0336		154.637	14.5879		42.1259	4.06917		1.06041	0.113785		42.7076	3.24188		41.6006	2.26122
24	Warmed	5868.89	444.749		128.668	0.621569		125.223	0.562328		81.5975	1.88143		43.4878	1.07061		434.07	44.5555		8187.02	554.509		-4.33935	13.0758		44.8696	5.66281		7.74792	0.918075		86.5579	10.0336		113.822	14.5879		27.6578	4.06917		0.7672	0.113785		39.572	3.24188		42.5901	2.26122
25	Control	5759	444.749		131.661	0.621569		128.694	0.562328		76.8773	1.88143		41.4321	1.07061		488.24	44.5555		8240.68	554.509		-3.89007	13.0758		18.7468	5.66281		10.72	0.918075		109.877	10.0336		92.7148	14.5879		31.4908	4.06917		0.637618	0.113785		39.4211	3.24188		42.1937	2.26122
25	Warmed	5246.48	444.749		127.501	0.621569		124.39	0.562328		79.0575	1.88143		41.8156	1.07061		413.067	44.5555		7886.46	554.509		-4.33935	13.0758		32.9768	5.66281		11.9113	0.918075		109.346	10.0336		136.059	14.5879		41.3059	4.06917		0.93178	0.113785		35.5218	3.24188		40.2248	2.26122
26	Control	6528.02	444.749		134.328	0.621569		131.694	0.562328		86.1907	1.88143		43.8987	1.07061		484.333	44.5555		9843.54	554.509		-3.89007	13.0758		52.588	5.66281		10.4533	0.918075		118.67	10.0336		165.005	14.5879		39.7409	4.06917		1.10221	0.113785		43.5428	3.24188		39.3956	2.26122
26	Warmed	7248.92	444.749		128.501	0.621569		125.723	0.562328		89.2175	1.88143		46.2822	1.07061		516.384	44.5555		10957.7	554.509		-4.33935	13.0758		64.6512	5.66281		11.8163	0.918075		149.745	10.0336		207.303	14.5879		37.6745	4.06917		1.40213	0.113785		48.8263	3.24188		39.8202	2.26122
27	Control	5963.2	444.749		133.495	0.621569		130.527	0.562328		74.7607	1.88143		42.2654	1.07061		472.68	44.5555		9057.52	554.509		-3.89007	13.0758		41.8142	5.66281		11.06	0.918075		110.986	10.0336		146.138	14.5879		41.0859	4.06917		0.981645	0.113785		39.3785	3.24188		39.2954	2.26122
27	Warmed	5178.09	444.749		128.001	0.621569		125.056	0.562328		79.4808	1.88143		42.96	1.07061		375.626	44.5555		8597.46	554.509		-4.33935	13.0758		56.5876	5.66281		7.88625	0.918075		70.9441	10.0336		111.861	14.5879		21.8719	4.06917		0.753703	0.113785		33.3506	3.24188		35.7181	2.26122
28	Control	6350.35	444.749		132.495	0.621569		129.36	0.562328		92.1173	1.88143		44.0821	1.07061		462.613	44.5555		9110.57	554.509		-3.89007	13.0758		44.9508	5.66281		11.0567	0.918075		117.695	10.0336		155.622	14.5879		41.3707	4.06917		1.04427	0.113785		41.9384	3.24188		41.5729	2.26122
28	Warmed	6491.25	444.749		128.168	0.621569		125.556	0.562328		90.0642	1.88143		41.2711	1.07061		444.5	44.5555		9704	554.509		-4.33935	13.0758		47.4517	5.66281		11.6546	0.918075		129.746	10.0336		170.524	14.5879		40.8699	4.06917		1.17832	0.113785		44.0472	3.24188		40.6087	2.26122
29	Control	6516.94	444.749		133.495	0.621569		131.027	0.562328		84.4973	1.88143		43.0821	1.07061		460.583	44.5555		9898.96	554.509		-3.89007	13.0758		40.1035	5.66281		10.7667	0.918075		124.27	10.0336		157.264	14.5879		42.4846	4.06917		1.08194	0.113785		44.8444	3.24188		39.79	2.26122
29	Warmed	5929.78	444.749		129.334	0.621569		125.556	0.562328		87.9475	1.88143		42.6378	1.07061		508.89	44.5555		10339.3	554.509		-4.33935	13.0758		50.9868	5.66281		11.9446	0.918075		122.667	10.0336		168.339	14.5879		36.2269	4.06917		1.17265	0.113785		40.8972	3.24188		35.008	2.26122
30	Control	6661.32	444.749		133.995	0.621569		131.694	0.562328		93.3873	1.88143		41.8654	1.07061		415.271	44.5555		9312	554.509		-3.89007	13.0758		32.0195	5.66281		10.0033	0.918075		116.347	10.0336		140.954	14.5879		47.748	4.06917		0.923909	0.113785		44.4696	3.24188		41.9369	2.26122
30	Warmed	7356.08	444.749		128.668	0.621569		125.39	0.562328		98.5308	1.88143		44.41	1.07061		589.021	44.5555		12458.4	554.509		-4.33935	13.0758		56.3426	5.66281		10.5512	0.918075		135.604	10.0336		185.435	14.5879		41.6912	4.06917		1.27606	0.113785		50.0898	3.24188		37.2085	2.26122
31	Control	6502.95	444.749		132.161	0.621569		129.694	0.562328		85.344	1.88143		47.1654	1.07061		453.689	44.5555		9489.99	554.509		-3.89007	13.0758		47.3809	5.66281		10.385	0.918075		118.645	10.0336		159.249	14.5879		42.3892	4.06917		1.08059	0.113785		43.7548	3.24188		41.0175	2.26122
31	Warmed	6698.67	444.749		127.168	0.621569		124.723	0.562328		86.2542	1.88143		49.1989	1.07061		419.159	44.5555		8480.12	554.509		-4.33935	13.0758		32.9013	5.66281		8.96958	0.918075		115.703	10.0336		134.725	14.5879		40.7188	4.06917		0.843555	0.113785		44.5857	3.24188		44.5101	2.26122
32	Control	3839.7	444.749		135.328	0.621569		132.527	0.562328		68.4107	1.88143		42.6321	1.07061		252.178	44.5555		6739.55	554.509		-3.89007	13.0758		31.3159	5.66281		11.125	0.918075		75.2131	10.0336		102.546	14.5879		36.1653	4.06917		0.696547	0.113785		26.0216	3.24188		34.0994	2.26122
32	Warmed	4260.43	444.749		128.834	0.621569		126.223	0.562328		79.0575	1.88143		43.9878	1.07061		261.581	44.5555		7142.3	554.509		-4.33935	13.0758		36.0894	5.66281		9.34792	0.918075		76.9611	10.0336		102.316	14.5879		33.0665	4.06917		0.630992	0.113785		27.9457	3.24188		36.9113	2.26122
33	Control	5056.22	444.749		133.661	0.621569		131.36	0.562328		93.3873	1.88143		44.8987	1.07061		406.22	44.5555		9019.15	554.509		-3.89007	13.0758		37.1532	5.66281		11.5617	0.918075		101.294	10.0336		132.601	14.5879		38.7115	4.06917		0.898923	0.113785		33.9368	3.24188		36.0813	2.26122
33	Warmed	5313.94	444.749		129.001	0.621569		126.223	0.562328		101.494	1.88143		44.21	1.07061		310.069	44.5555		9332.59	554.509		-4.33935	13.0758		26.3129	5.66281		11.8696	0.918075		108.305	10.0336		127.855	14.5879		43.3168	4.06917		0.847533	0.113785		35.0792	3.24188		35.2192	2.26122
34	Control	6020.49	444.749		132.995	0.621569		130.527	0.562328		81.9573	1.88143		40.2154	1.07061		467.033	44.5555		8901.1	554.509		-3.89007	13.0758		40.9062	5.66281		11.1033	0.918075		116.376	10.0336		150.394	14.5879		41.8614	4.06917		1.02027	0.113785		40.4931	3.24188		40.9179	2.26122
34	Warmed	5384.93	444.749		128.834	0.621569		125.89	0.562328		91.3342	1.88143		41.5933	1.07061		370.985	44.5555		7900.69	554.509		-4.33935	13.0758		28.6332	5.66281		12.0113	0.918075		111.281	10.0336		133.222	14.5879		42.5633	4.06917		0.872315	0.113785		35.56	3.24188		40.7565	2.26122
35	Control	6376.72	444.749		132.495	0.621569		130.194	0.562328		82.804	1.88143		41.0321	1.07061		405.699	44.5555		9858.22	554.509		-3.89007	13.0758		48.9852	5.66281		11.1217	0.918075		122.35	10.0336		164.499	14.5879		39.0568	4.06917		1.10827	0.113785		42.6156	3.24188		39.3366	2.26122
35	Warmed	5074.49	444.749		128.334	0.621569		124.723	0.562328		92.6042	1.88143		44.1211	1.07061		321.824	44.5555		7850.2	554.509		-4.33935	13.0758		32.2846	5.66281		11.8763	0.918075		103.92	10.0336		130.588	14.5879		41.4297	4.06917		0.862388	0.113785		33.745	3.24188		39.6493	2.26122
36	Control	4627.41	444.749		133.495	0.621569		130.86	0.562328		76.8773	1.88143		44.0487	1.07061		323.604	44.5555		8356.26	554.509		-3.89007	13.0758		41.0406	5.66281		9.305	0.918075		82.2997	10.0336		106.678	14.5879		33.4639	4.06917		0.648754	0.113785		29.7789	3.24188		33.9029	2.26122
36	Warmed	5790.74	444.749		128.668	0.621569		125.056	0.562328		85.8308	1.88143		45.1322	1.07061		386.935	44.5555		9323.86	554.509		-4.33935	13.0758		51.5779	5.66281		11.8429	0.918075		116.728	10.0336		162.3	14.5879		35.8164	4.06917		1.06265	0.113785		37.5141	3.24188		36.6213	2.26122
37	Control	6040.81	444.749		133.161	0.621569		130.694	0.562328		87.4607	1.88143		43.8321	1.07061		399.029	44.5555		9137.23	554.509		-3.89007	13.0758		43.8201	5.66281		10.1883	0.918075		109.265	10.0336		146.474	14.5879		41.7763	4.06917		0.98558	0.113785		40.2998	3.24188		39.7797	2.26122
37	Warmed	6153.45	444.749		127.334	0.621569		124.556	0.562328		92.6042	1.88143		44.61	1.07061		483.661	44.5555		9796.57	554.509		-4.33935	13.0758		46.5885	5.66281		11.9396	0.918075		128.411	10.0336		168.438	14.5879		39.26	4.06917		1.13874	0.113785		41.619	3.24188		38.689	2.26122
38	Control	5079.83	444.749		132.161	0.621569		130.027	0.562328		73.0673	1.88143		40.7154	1.07061		493.077	44.5555		8026.81	554.509		-3.89007	13.0758		45.3807	5.66281		11.3917	0.918075		101.566	10.0336		141.785	14.5879		36.3015	4.06917		0.976386	0.113785		34.5899	3.24188		38.8981	2.26122
38	Warmed	3679.09	444.749		129.501	0.621569		126.723	0.562328		71.4375	1.88143		41.5544	1.07061		291.793	44.5555		6630.11	554.509		-4.33935	13.0758		42.7798	5.66281		12.4829	0.918075		79.0768	10.0336		118.415	14.5879		30.4123	4.06917		0.7936	0.113785		24.0384	3.24188		33.0189	2.26122
39	Control	6262.04	444.749		132.661	0.621569		130.027	0.562328		73.0673	1.88143		40.9487	1.07061		585.849	44.5555		8904.95	554.509		-3.89007	13.0758		51.1186	5.66281		11.8383	0.918075		127.715	10.0336		172.176	14.5879		37.2823	4.06917		1.18738	0.113785		42.5769	3.24188		42.5635	2.26122
39	Warmed	4728.49	444.749		127.668	0.621569		125.056	0.562328		75.2475	1.88143		39.5211	1.07061		369.04	44.5555		7442.58	554.509		-4.33935	13.0758		34.8746	5.66281		11.4279	0.918075		94.3994	10.0336		123.954	14.5879		39.719	4.06917		0.817685	0.113785		30.8039	3.24188		38.3882	2.26122
40	Control	5568.9	444.749		133.328	0.621569		130.86	0.562328		80.264	1.88143		41.1987	1.07061		370.827	44.5555		8561.91	554.509		-3.89007	13.0758		45.8603	5.66281		11.2183	0.918075		105.728	10.0336		145.149	14.5879		37.8545	4.06917		0.965039	0.113785		36.2327	3.24188		38.1652	2.26122
40	Warmed	4442.49	444.749		128.834	0.621569		125.056	0.562328		83.2908	1.88143		43.1156	1.07061		293.107	44.5555		7184.42	554.509		-4.33935	13.0758		35.3006	5.66281		11.3262	0.918075		84.0206	10.0336		114.639	14.5879		38.0872	4.06917		0.722052	0.113785		27.8865	3.24188		36.2445	2.26122

## Sheet: Year X TRTMT
YEAR	TREATMENT	Heading Date (Julian)	Std Error		Anthesis Date (Julian)	Std Error		YIELD (kg/ha)	Std Error		Height (cm)	Std Error		CCI (anthesis)	Std Error		SPIKES /m2	Std Error		BIOMASS (kg/ha)	Std Error		VEGN Anthesis (kg/ha)	Std Error		VEGN Maturity (kg/ha)	Std Error		Grain Protein (%)	Std Error		Grain N (kg/ha)	Std Error		Total Plant N (kg/ha)	Std Error		NUTE (kg/kg)	Std Error		NUPE (kg/ha)	Std Error		NUE (kg/kg)	Std Error		HI (%)	Std Error
2015	CONTROL	134.36	0.562328		136.995	0.621569		6080.7	444.749		91.2707	1.88143		41.7488	1.07061		346.531	44.5555		9335.45	554.509		83.3366	13.0758		31.8967	5.66281		10.51	0.918075		114.226	10.0336		139.152	14.5879		46.1568	4.06917		0.963417	0.113785		41.9314	3.24188		40.1885	2.26122
2015	WARMED	132.723	0.562328		134.501	0.621569		5307.96	444.749		94.2975	1.88143		43.31	1.07061		298.043	44.5555		8479.59	554.509		74.0626	13.0758		36.5735	5.66281		11.1496	0.918075		103.167	10.0336		134.422	14.5879		41.2702	4.06917		0.89999	0.113785		35.612	3.24188		37.841	2.26122
2016	CONTROL	124.679	0.577461		127.142	0.638295		2955.15	456.718		88.937	1.93206		45.6885	1.09942		481.492	45.7545		6096.73	569.431		99.3954	13.4276		34.2438	5.8152		12.7275	0.942781		69.044	10.3036		102.447	14.9805		31.4752	4.17867		1.06264	0.116847		30.7814	3.32913		33.8993	2.32207
2016	WARMED	123.454	0.577461		124.629	0.638295		2160.58	456.718		82.8834	1.93206		48.3327	1.09942		368.375	45.7545		4785.32	569.431		91.4693	13.4276		28.7594	5.8152		12.0883	0.942781		47.7434	10.3036		75.2595	14.9805		27.6759	4.17867		0.788224	0.116847		23.5158	3.32913		32.9414	2.32207
